# Supplementary material for: Dynamic Changes in Flavor and Microbiota in Traditionally Fermented Bamboo Shoots (Chimonobambusa szechuanensis (Rendle) Keng f.)
Source: Foods. 2023 Aug 12;12(16):3035. doi: 10.3390/foods12163035 (PMC10453856; doi:10.3390/foods12163035)
Supplement: Supplementary file 1 [file foods-12-03035-s001.zip]

Archive with 1 entries (1 files):
- foods-2521262-supplementary.pdf
